# Supplementary material for: H3K27 Acetylation-driven IGF2BP2 Mutates during the Aging of MSCs, thereby Influencing Osteogenic Differentiation and Bone Aging
Source: Int J Biol Sci. 2026 Jan 1;22(1):142–60. doi: 10.7150/ijbs.122708 (PMC12681744; doi:10.7150/ijbs.122708)
Supplement: Supplementary file 1 — Supplementary figures and tables. [file ijbsv22p0142s1.zip]

Archive with 2 entries (2 files):
- Supplementary materials.pdf
- Supplementary Table6.xlsx
