# Supplementary material for: H3K27 Acetylation-driven IGF2BP2 Mutates during the Aging of MSCs, thereby Influencing Osteogenic Differentiation and Bone Aging
Source: Int J Biol Sci. 2026 Jan 1;22(1):142–60. doi: 10.7150/ijbs.122708 (PMC12681744; doi:10.7150/ijbs.122708)
Supplement: Supplementary file 1 — Supplementary figures and tables. [file ijbsv22p0142s1.zip › Supplementary Table6.xlsx]

## Sheet: Sheet1
Supplementary Table6. Mutation sites of IGF2BP2 associated with MSC senescence
Group	Chr	Start	End	Ref	Alt	Func.refGene	Gene.refGene	GeneDetail.refGene	ExonicFunc.refGene	AAChange.refGene
OLD_2	16	21897473	21897473	C	T	exonic	Igf2bp2	.	nonsynonymous SNV	Igf2bp2:ENSMUST00000115379:exon8:c.G739A:p.E247K,Igf2bp2:ENSMUST00000100052:exon9:c.G943A:p.E315K
	16	21946491	21946491	A	C	intronic	Igf2bp2	.	.	.
	16	21946612	21946612	T	A	intronic	Igf2bp2	.	.	.
	16	21980040	21980040	A	C	exonic	Igf2bp2	.	nonsynonymous SNV	Igf2bp2:ENSMUST00000100052:exon2:c.T195G:p.H65Q
	16	21980960	21980960	C	T	intronic	Igf2bp2	.	.	.
	16	21994691	21994691	G	A	intergenic	Igf2bp2;Tra2b	dist=12642;dist=68608	.	.
OLD_3	16	21877980	21877980	T	C	UTR3	Igf2bp2	ENSMUST00000100052:c.*1563A>G	.	.
	16	21878235	21878235	T	C	UTR3	Igf2bp2	ENSMUST00000100052:c.*1308A>G;ENSMUST00000115379:c.*1308A>G	.	.
	16	21883009	21883009	T	C	intronic	Igf2bp2	.	.	.
	16	21904905	21904905	A	T	intronic	Igf2bp2	.	.	.
	16	21946491	21946491	A	C	intronic	Igf2bp2	.	.	.
	16	21946493	21946493	G	A	intronic	Igf2bp2	.	.	.
	16	21980040	21980040	A	C	exonic	Igf2bp2	.	nonsynonymous SNV	Igf2bp2:ENSMUST00000100052:exon2:c.T195G:p.H65Q
	16	21991950	21991950	A	G	intergenic	Igf2bp2;Tra2b	dist=9901;dist=71349	.	.
	16	21993343	21993343	G	A	intergenic	Igf2bp2;Tra2b	dist=11294;dist=69956	.	.
	16	21996383	21996383	G	A	intergenic	Igf2bp2;Tra2b	dist=14334;dist=66916	.	.
OLD_1	16	21870876	21870876	T	C	intergenic	Senp2;Igf2bp2	dist=2857;dist=6883	.	.
	16	21877931	21877931	C	T	UTR3	Igf2bp2	ENSMUST00000100052:c.*1612G>A	.	.
	16	21891929	21891929	G	T	intronic	Igf2bp2	.	.	.
	16	21896128	21896128	A	C	intronic	Igf2bp2	.	.	.
	16	21897424	21897424	T	C	exonic	Igf2bp2	.	nonsynonymous SNV	Igf2bp2:ENSMUST00000115379:exon8:c.A788G:p.E263G,Igf2bp2:ENSMUST00000100052:exon9:c.A992G:p.E331G
	16	21898128	21898128	A	G	intronic	Igf2bp2	.	.	.
	16	21939559	21939559	T	A	intronic	Igf2bp2	.	.	.
	16	21946462	21946462	A	T	intronic	Igf2bp2	.	.	.
	16	21946467	21946467	C	T	intronic	Igf2bp2	.	.	.
	16	21946488	21946488	G	A	intronic	Igf2bp2	.	.	.
	16	21946491	21946491	A	C	intronic	Igf2bp2	.	.	.
	16	21946492	21946492	G	A	intronic	Igf2bp2	.	.	.
	16	21980040	21980040	A	C	exonic	Igf2bp2	.	nonsynonymous SNV	Igf2bp2:ENSMUST00000100052:exon2:c.T195G:p.H65Q
	16	21982379	21982379	C	A	upstream	Igf2bp2	dist=330	.	.
	16	21989427	21989427	A	G	intergenic	Igf2bp2;Tra2b	dist=7378;dist=73872	.	.
	16	22015043	22015043	G	C	intergenic	Igf2bp2;Tra2b	dist=32994;dist=48256	.	.
	16	22049875	22049875	G	A	intergenic	Igf2bp2;Tra2b	dist=67826;dist=13424	.	.
	16	22061339	22061339	T	C	intergenic	Igf2bp2;Tra2b	dist=79290;dist=1960	.	.
YOUNG_1	16	21878870	21878870	A	T	UTR3	Igf2bp2	ENSMUST00000100052:c.*673T>A;ENSMUST00000115379:c.*673T>A	.	.
	16	21878949	21878949	A	G	UTR3	Igf2bp2	ENSMUST00000100052:c.*594T>C;ENSMUST00000115379:c.*594T>C	.	.
	16	21903641	21903641	G	A	intronic	Igf2bp2	.	.	.
	16	21946491	21946491	A	C	intronic	Igf2bp2	.	.	.
	16	21946493	21946493	G	A	intronic	Igf2bp2	.	.	.
	16	21980040	21980040	A	G	exonic	Igf2bp2	.	synonymous SNV	Igf2bp2:ENSMUST00000100052:exon2:c.T195C:p.H65H
	16	21991371	21991371	G	A	intergenic	Igf2bp2;Tra2b	dist=9322;dist=71928	.	.
	16	22056425	22056425	C	T	intergenic	Igf2bp2;Tra2b	dist=74376;dist=6874	.	.
YOUNG_2	16	21879161	21879161	C	T	UTR3	Igf2bp2	ENSMUST00000100052:c.*382G>A;ENSMUST00000115379:c.*382G>A	.	.
	16	21879450	21879450	T	C	UTR3	Igf2bp2	ENSMUST00000100052:c.*93A>G;ENSMUST00000115379:c.*93A>G	.	.
	16	21879473	21879473	C	T	UTR3	Igf2bp2	ENSMUST00000100052:c.*70G>A;ENSMUST00000115379:c.*70G>A	.	.
	16	21882881	21882881	C	T	intronic	Igf2bp2	.	.	.
	16	21946491	21946491	A	C	intronic	Igf2bp2	.	.	.
	16	21975147	21975147	G	A	intronic	Igf2bp2	.	.	.
	16	21978018	21978018	T	A	intronic	Igf2bp2	.	.	.
	16	21980040	21980040	A	G	exonic	Igf2bp2	.	synonymous SNV	Igf2bp2:ENSMUST00000100052:exon2:c.T195C:p.H65H
	16	21982334	21982334	G	T	upstream	Igf2bp2	dist=285	.	.
	16	22040474	22040474	A	G	intergenic	Igf2bp2;Tra2b	dist=58425;dist=22825	.	.
	16	22040474	22040474	A	T	intergenic	Igf2bp2;Tra2b	dist=58425;dist=22825	.	.
	16	22040552	22040552	C	T	intergenic	Igf2bp2;Tra2b	dist=58503;dist=22747	.	.
YOUNG_3	16	21877988	21877988	A	T	UTR3	Igf2bp2	ENSMUST00000100052:c.*1555T>A	.	.
	16	21878944	21878944	A	G	UTR3	Igf2bp2	ENSMUST00000100052:c.*599T>C;ENSMUST00000115379:c.*599T>C	.	.
	16	21879473	21879473	C	T	UTR3	Igf2bp2	ENSMUST00000100052:c.*70G>A;ENSMUST00000115379:c.*70G>A	.	.
	16	21881882	21881882	A	G	intronic	Igf2bp2	.	.	.
	16	21897423	21897423	C	T	exonic	Igf2bp2	.	synonymous SNV	Igf2bp2:ENSMUST00000115379:exon8:c.G789A:p.E263E,Igf2bp2:ENSMUST00000100052:exon9:c.G993A:p.E331E
	16	21902746	21902746	A	C	intronic	Igf2bp2	.	.	.
	16	21902785	21902785	C	T	intronic	Igf2bp2	.	.	.
	16	21930147	21930147	A	G	intronic	Igf2bp2	.	.	.
	16	21946491	21946491	A	C	intronic	Igf2bp2	.	.	.
	16	21980040	21980040	A	G	exonic	Igf2bp2	.	synonymous SNV	Igf2bp2:ENSMUST00000100052:exon2:c.T195C:p.H65H
	16	21988001	21988001	A	G	intergenic	Igf2bp2;Tra2b	dist=5952;dist=75298	.	.
	16	22015073	22015073	A	G	intergenic	Igf2bp2;Tra2b	dist=33024;dist=48226	.	.
